# Supplementary material for: Exploring causal relationship between the lipids, immune cells, and leiomyosarcoma: A Mendelian randomization and mediation analysis
Source: Medicine (Baltimore). 2024 Dec 27;103(52):e40919. doi: 10.1097/MD.0000000000040919 (PMC11688058; doi:10.1097/MD.0000000000040919)
Supplement: Supplementary file 2 [file medi-103-e40919-s002.xlsx]

## Sheet: Sheet1
SNPs to TG on LMS	SNPs to LMS on TG	SNPs to CD8+NKT on TLMS	SNPs to TG on CD8+NKT
rs10105606	rs188240509	rs1008425	rs10105606
rs10169217	rs307085	rs1077381	rs10169217
rs1042034	rs79922676	rs115889733	rs1042034
rs11068322		rs11658693	rs11068322
rs112122274		rs117122100	rs112122274
rs112465335		rs12422853	rs112465335
rs112576575		rs12792298	rs112576575
rs12365864		rs12940345	rs12365864
rs1260326		rs1325907	rs1260326
rs13237172		rs144156455	rs13237172
rs137871178		rs17448682	rs137871178
rs141116593		rs2041561	rs144679576
rs144679576		rs2074023	rs147987331
rs147987331		rs34575510	rs17333900
rs17333900		rs4235317	rs174560
rs174560		rs4745010	rs2281721
rs2281721		rs55699240	rs2642442
rs2642442		rs593435	rs2643912
rs2643912		rs60553229	rs2980888
rs2980888		rs61944019	rs3812316
rs3812316		rs7003580	rs3934642
rs3934642		rs73109444	rs56252769
rs56252769		rs7756993	rs62291572
rs62291572		rs78099351	rs72836628
rs72836628		rs78268116	rs7638534
rs7638534		rs9269109	rs76950187
rs76950187			rs78540742
rs78540742			rs9578336
rs9578336			rs964184
rs964184
